# Supplementary material for: Impact of Chemotherapy on Vaccine Immunogenicity and Revaccination Response of Acute Lymphoblastic Leukemia—A Systematic Review and Meta-Analysis
Source: Vaccines (Basel). 2025 Jun 1;13(6):605. doi: 10.3390/vaccines13060605 (PMC12197370; doi:10.3390/vaccines13060605)
Supplement: Supplementary file 1 [file vaccines-13-00605-s001.zip]

Archive with 1 entries (1 files):
- vaccines-3623823-supplementary.xlsx
