# Supplementary material for: Impact of Chemotherapy on Vaccine Immunogenicity and Revaccination Response of Acute Lymphoblastic Leukemia—A Systematic Review and Meta-Analysis
Source: Vaccines (Basel). 2025 Jun 1;13(6):605. doi: 10.3390/vaccines13060605 (PMC12197370; doi:10.3390/vaccines13060605)
Supplement: Supplementary file 1 [file vaccines-13-00605-s001.zip › vaccines-3623823-supplementary.xlsx]

## Sheet: Sheet1
Table S1
The results of the risk of bias assessment for each included article.
Study	Were the criteria for inclusion in the sample clearly defined?	Were the study subjects and the setting described in detail?	Was the exposure measured in a valid and reliable way?	Were objective, standard criteria used for measurement of the condition?	Were confounding factors identified?	Were strategies to deal with confounding factors stated?	Were the outcomes measured in a valid and reliable way?	Was appropriate statistical analysis used?
Ogra et.al 1971	Yes	Yes	Yes	Yes	Yes	Yes	Yes	Yes
Gross et.al 1978	Yes	Yes	Yes	Yes	Yes	No	Yes	Yes
Lange et.al 1979	Yes	Yes	Yes	Yes	Yes	No	Yes	Yes
Stenvik et.al 1987	Yes	Yes	Yes	Yes	Yes	No	Yes	Yes
Lange et.al 1989	Yes	Yes	Yes	Yes	Yes	Yes	Yes	Yes
Arbeter et.al 1989	Yes	Yes	Yes	Yes	Yes	Yes	Yes	Yes
Feldman et.al 1989	Yes	Yes	Yes	Yes	Yes	Yes	Yes	Yes
Ridgway et.al 1991	Yes	Yes	Yes	Yes	Yes	Yes	Yes	Yes
Yetgin et.al 2001	Yes	Yes	Yes	Yes	Yes	Yes	Yes	Yes
Porter et.al 2004	Yes	Yes	Yes	Yes	Yes	Yes	Yes	Yes
TORBEN EK et.al 2006	Yes	Yes	Yes	Yes	Yes	Yes	Yes	Yes
Calaminus et.al 2007	Yes	Yes	Yes	Yes	Yes	Yes	Yes	Yes
BAYTAN et.al 2008	Yes	Yes	Yes	Yes	Yes	Yes	Yes	Yes
Reilly et.al 2010	Yes	Yes	Yes	Yes	Yes	Yes	Yes	Yes
Shahgholi et.al 2010	Yes	Yes	Yes	Yes	Yes	Yes	Yes	Yes
Aytac et.al 2010	Yes	Yes	Yes	Yes	Yes	Yes	Yes	Yes
Lehrnbecher et.al 2011	Yes	Yes	Yes	Yes	Yes	Yes	Yes	Yes
Leahy et.al 2013	Yes	Yes	Yes	Yes	Yes	Yes	Yes	Yes
Koochakzadeh et.al 2014	Yes	Yes	Yes	Yes	Yes	Yes	Yes	Yes
Onoratelli et.al 2016	Yes	Yes	Yes	Yes	Yes	Yes	Yes	Yes
Fouda et.al 208	Yes	Yes	Yes	Yes	Yes	Yes	Yes	Yes
Bate et.al 2019	Yes	Yes	Yes	Yes	Yes	Yes	Yes	Yes
Choi et.al 2019	Yes	Yes	Yes	Yes	Yes	Yes	Yes	Yes
Top et.al 2020	Yes	Yes	Yes	Yes	Yes	Yes	Yes	Yes
Toret et.al 2020	Yes	Yes	Yes	Yes	Yes	Yes	Yes	Yes
Dorval et.al 2021	Yes	Yes	Yes	Yes	Yes	Yes	Yes	Yes
Wang et.al 2021	Yes	Yes	Yes	Yes	Yes	Yes	Yes	Yes
Rajendran et.al 2022	Yes	Yes	Yes	Yes	Yes	Yes	Yes	Yes
İnce et.al 2024	Yes	Yes	Yes	Yes	Yes	Yes	Yes	Yes
